# Supplementary material for: What does mitogenomics tell us about the evolutionary history of the Drosophila buzzatii cluster (repleta group)?
Source: PLoS One. 2019 Nov 7;14(11):e0220676. doi: 10.1371/journal.pone.0220676 (PMC6837510; doi:10.1371/journal.pone.0220676)
Supplement: S1 Table — (XLSX) [file pone.0220676.s002.xlsx]

## Sheet: buzzatii cluster
Table S1. Codon usage for the buzzatii cluster species
	buzzatii cluster
	D. antonietae		D. borborema		D. buzzatii		D. koepferae11		D. koepferae7.1		D. seriema
Codons	Number	Freq	Number	Freq	Number	Freq	Number	Freq	Number	Freq	Number	Freq
UUA(L)	490	4.89	487	4.87	483	4.81	497	4.95	485	4.84	485	4.86
AUU(I)	336	1.86	342	1.87	335	1.84	333	1.86	333	1.85	343	1.89
UUU(F)	287	1.86	289	1.86	284	1.81	281	1.82	282	1.82	289	1.86
AUA(M)	183	1.85	182	1.83	177	1.75	187	1.86	183	1.84	180	1.81
AAU(N)	182	1.87	179	1.83	172	1.78	175	1.86	180	1.87	176	1.82
UAU(Y)	133	1.56	138	1.62	137	1.6	137	1.61	133	1.56	135	1.59
GGA(G)	117	2.1	120	2.16	115	2.05	119	2.13	118	2.11	119	2.13
UCA(S)	102	2.57	105	2.63	101	2.54	106	2.66	106	2.68	105	2.65
GUU(V)	101	2.14	95	2.05	99	2.12	104	2.24	105	2.23	96	2.06
GCU(A)	100	2.34	104	2.4	92	2.15	94	2.19	94	2.19	103	2.41
UCU(S)	98	2.47	99	2.48	94	2.36	104	2.61	103	2.61	99	2.5
ACA(T)	92	2.04	93	2.07	93	2.04	94	2.04	93	2.03	95	2.1
UGA(W)	91	1.84	90	1.82	90	1.82	90	1.82	91	1.84	88	1.8
ACU(T)	81	1.8	80	1.78	80	1.76	84	1.83	85	1.86	80	1.77
GUA(V)	75	1.59	80	1.73	77	1.65	72	1.55	74	1.57	80	1.72
GAA(E)	72	1.89	70	1.84	71	1.87	73	1.92	70	1.84	70	1.84
CAA(Q)	71	1.95	69	1.89	68	1.86	70	1.92	69	1.89	69	1.92
CCU(P)	70	2.17	75	2.33	72	2.25	71	2.2	75	2.34	74	2.29
AAA(K)	70	1.67	72	1.71	81	1.93	80	1.88	78	1.84	72	1.71
AGA(S)	70	1.77	72	1.81	69	1.74	69	1.73	70	1.77	71	1.79
GGU(G)	68	1.22	64	1.15	66	1.18	66	1.18	68	1.21	64	1.15
CAU(H)	57	1.5	58	1.53	59	1.53	61	1.58	65	1.69	56	1.47
GAU(D)	56	1.67	59	1.76	55	1.64	60	1.76	61	1.82	59	1.76
CUU(L)	55	0.55	54	0.54	53	0.53	54	0.54	54	0.54	54	0.54
GCA(A)	55	1.29	56	1.29	64	1.5	63	1.47	62	1.44	56	1.31
CCA(P)	46	1.43	44	1.36	41	1.28	48	1.49	47	1.47	44	1.36
UGU(C)	39	1.81	41	1.91	41	1.91	40	1.9	40	1.9	41	1.91
UAC(Y)	38	0.44	32	0.38	34	0.4	33	0.39	37	0.44	35	0.41
CGA(R)	35	2.41	37	2.55	35	2.41	37	2.55	35	2.41	37	2.55
GGG(G)	32	0.57	32	0.58	39	0.7	33	0.59	35	0.63	34	0.61
AGU(S)	29	0.73	28	0.7	29	0.73	33	0.83	29	0.73	27	0.68
CUA(L)	28	0.28	28	0.28	30	0.3	27	0.27	32	0.32	29	0.29
AUC(I)	26	0.14	23	0.13	29	0.16	26	0.14	27	0.15	20	0.11
UUG(L)	22	0.22	25	0.25	31	0.31	16	0.16	24	0.24	26	0.26
UUC(F)	21	0.14	21	0.14	29	0.19	28	0.18	28	0.18	21	0.14
CGU(R)	20	1.38	19	1.31	19	1.31	16	1.1	16	1.1	19	1.31
CAC(H)	19	0.5	18	0.47	18	0.47	16	0.42	12	0.31	20	0.53
AUG(M)	15	0.15	17	0.17	25	0.25	14	0.14	16	0.16	19	0.19
AAG(K)	14	0.33	12	0.29	3	0.07	5	0.12	7	0.16	12	0.29
AAC(N)	13	0.13	17	0.17	21	0.22	13	0.14	13	0.13	17	0.18
UCC(S)	12	0.3	8	0.2	12	0.3	3	0.08	4	0.1	8	0.2
GCC(A)	11	0.26	7	0.16	12	0.28	11	0.26	9	0.21	7	0.16
GAC(D)	11	0.33	8	0.24	12	0.36	8	0.24	6	0.18	8	0.24
CCC(P)	10	0.31	6	0.19	10	0.31	6	0.19	3	0.09	7	0.22
UGG(W)	8	0.16	9	0.18	9	0.18	9	0.18	8	0.16	10	0.2
GUC(V)	7	0.15	7	0.15	3	0.06	3	0.06	3	0.06	7	0.15
ACC(T)	6	0.13	6	0.13	4	0.09	5	0.11	4	0.09	6	0.13
GGC(G)	6	0.11	6	0.11	4	0.07	5	0.09	3	0.05	6	0.11
GUG(V)	6	0.13	3	0.06	8	0.17	7	0.15	6	0.13	3	0.06
UCG(S)	5	0.13	5	0.13	9	0.23	2	0.05	3	0.08	5	0.13
CUC(L)	5	0.05	5	0.05	4	0.04	6	0.06	6	0.06	5	0.05
GCG(A)	5	0.12	6	0.14	3	0.07	4	0.09	7	0.16	5	0.12
UGC(C)	4	0.19	2	0.09	2	0.09	2	0.1	2	0.1	2	0.09
GAG(E)	4	0.11	6	0.16	5	0.13	3	0.08	6	0.16	6	0.16
CCG(P)	3	0.09	4	0.12	5	0.16	4	0.12	3	0.09	4	0.12
CGG(R)	3	0.21	2	0.14	1	0.07	3	0.21	5	0.34	2	0.14
CAG(Q)	2	0.05	4	0.11	5	0.14	3	0.08	4	0.11	3	0.08
UAA(*)	1	2	1	2	1	2	1	2	1	2	1	2
CUG(L)	1	0.01	1	0.01	1	0.01	2	0.02	0	0	0	0
AGC(S)	1	0.03	2	0.05	4	0.1	2	0.05	1	0.03	2	0.05
ACG(T)	1	0.02	1	0.02	5	0.11	1	0.02	1	0.02	0	0
UAG(*)	0	0	0	0	0	0	0	0	0	0	0	0
CGC(R)	0	0	0	0	3	0.21	2	0.14	2	0.14	0	0
AGG(S)	0	0	0	0	0	0	0	0	0	0	0	0
