# Supplementary material for: What does mitogenomics tell us about the evolutionary history of the Drosophila buzzatii cluster (repleta group)?
Source: PLoS One. 2019 Nov 7;14(11):e0220676. doi: 10.1371/journal.pone.0220676 (PMC6837510; doi:10.1371/journal.pone.0220676)
Supplement: S2 Table — Estimates are shown for each pairwise comparison between species. (XLSX) [file pone.0220676.s003.xlsx]

## Sheet: pairwise_PI_comparison
buzzatii cluster	Nucleotide Diversity (π)
Species - Comparison	average	min in windows	max in windows
D. borborema - D. seriema	1.91x10 - 03	0	2.01x10 - 04
D. borborema - D. antonietae	1.37x10 - 02	3.35x10 - 05	8.38x10 - 04
D. borborema - D. koepferae11	2.20x10 - 02	1.34x10 - 04	1.48x10 - 03
D. borborema - D. koepferae7.1	2.28x10 - 02	6.70x10 - 05	1.44x10 - 03
D. borborema - D. buzzatii	2.70x10 - 02	1.01x10 - 04	1.71x10 - 03
D. seriema - D. antonietae	1.38x10 - 02	3.35x10 - 05	8.05x10 - 04
D. seriema - D. koepferae11	2.25x10 - 02	1.34x10 - 04	1.37x10 - 03
D. seriema - D. koepferae7.1	2.32x10 - 02	1.01x10 - 04	1.34x10 - 03
D. seriema - D. buzzatii	2.73x10 - 02	1.01x10 - 04	1.71x10 - 03
D. antonietae - D. koepferae11	2.47x10 - 02	1.68x10 - 04	1.48x10 - 03
D. antonietae - D. koepferae7.1	2.51x10 - 02	6.70x10 - 05	1.48x10 - 03
D. antonietae - D. buzzatii	2.74x10 - 02	1.34x10 - 04	1.54x10 - 03
D. koepferae11 - D. koepferae7.1	7.14x10 - 03	3.35x10 - 05	5.36x10 - 04
D. koepferae11 - D. buzzatii	2.36x10 - 02	1.34x10 - 04	1.54x10 - 03
D. koepferae7.1 - D. buzzatii	2.33x10 - 02	3.35x10 - 05	1.48x10 - 03
